# Supplementary material for: Niosomes Functionalized with a Synthetic Carbohydrate Binding Agent for Mannose-Targeted Doxorubicin Delivery
Source: Pharmaceutics. 2023 Jan 10;15(1):235. doi: 10.3390/pharmaceutics15010235 (PMC9863333; doi:10.3390/pharmaceutics15010235)
Supplement: Supplementary file 1 [file pharmaceutics-15-00235-s001.zip]

Archive with 1 entries (1 files):
- pharmaceutics-2026692-supplementary.pdf
